# Supplementary material for: CCND3 is indispensable for the maintenance of B-cell acute lymphoblastic leukemia
Source: Oncogenesis. 2022 Jan 10;11(1):1. doi: 10.1038/s41389-021-00377-0 (PMC8748974; doi:10.1038/s41389-021-00377-0)
Supplement: Supplementary file 2 — Supplementary Table S1 [file 41389_2021_377_MOESM2_ESM.xlsx]

## Sheet: shCCND3-DEG 1.5 fold
Gene ID	Gene Symbol	Fold change
83658	DYNLRB1	2.61663
3028	HSD17B10	2.25265
10608	MXD4	2.20094
7108	TM7SF2	2.15522
5973	RENBP	2.0968
79735	TBC1D17	1.9581
64840	PORCN	1.95479
10437	IFI30	1.92124
79090	TRAPPC6A	1.9146
968	CD68	1.87812
9961	MVP	1.87292
79626	TNFAIP8L2	1.87041
63941	NECAB3	1.852
215	ABCD1	1.83757
23180	RFTN1	1.82851
5768	QSOX1	1.82402
2760	GM2A	1.80326
129303	TMEM150A	1.77265
55544	RBM38	1.75246
390916	NUDT19	1.73308
5864	RAB3A	1.73286
51545	ZNF581	1.7104
7376	NR1H2	1.6947
23396	PIP5K1C	1.69314
80194	TMEM134	1.68533
55615	PRR5	1.67445
51092	SIDT2	1.67334
64776	C11orf1	1.66123
8508	NIPSNAP1	1.64525
54472	TOLLIP	1.64451
10043	TOM1	1.64155
85007	PHYKPL	1.63916
84335	AKT1S1	1.63586
29907	SNX15	1.63391
5360	PLTP	1.63348
83444	INO80B	1.60955
4350	MPG	1.60829
10904	BLCAP	1.60462
23659	PLA2G15	1.60238
55152	DALRD3	1.60193
1938	EEF2	1.59254
9296	ATP6V1F	1.58563
56985	ADPRM	1.58526
5606	MAP2K3	1.58496
221491	SMIM29	1.58202
4669	NAGLU	1.57981
695	BTK	1.57493
9114	ATP6V0D1	1.57011
4125	MAN2B1	1.56748
7226	TRPM2	1.56245
91978	TPGS1	1.56078
127262	TPRG1L	1.55673
23154	NCDN	1.55259
84266	ALKBH7	1.54938
140739	UBE2F	1.54827
93129	ORAI3	1.54513
163033	ZNF579	1.54454
6688	SPI1	1.53986
57655	GRAMD1A	1.53393
8209	C21orf33	1.53331
127829	ARL8A	1.52249
84336	TMEM101	1.52142
1801	DPH1	1.51949
22839	DLGAP4	1.51011
7263	TST	1.5082
84836	ABHD14B	1.50549
6136	RPL12	1.50224
55596	ZCCHC8	0.666484
22976	PAXIP1	0.665663
3987	LIMS1	0.665405
9184	BUB3	0.664887
55705	IPO9	0.664528
79572	ATP13A3	0.664393
3621	ING1	0.664373
23279	NUP160	0.663209
50809	HP1BP3	0.663064
23531	MMD	0.662563
29893	PSMC3IP	0.662427
3054	HCFC1	0.661375
55722	CEP72	0.66127
10613	ERLIN1	0.661126
835	CASP2	0.660535
9793	CKAP5	0.660236
3842	TNPO1	0.660004
23380	SRGAP2	0.659716
29090	TIMM21	0.659697
285672	SREK1IP1	0.656705
9789	SPCS2	0.656571
839	CASP6	0.655938
201627	DENND6A	0.655652
11051	NUDT21	0.655583
85437	ZCRB1	0.653475
284611	FAM102B	0.652135
4863	NPAT	0.649036
7884	SLBP	0.645641
4899	NRF1	0.644986
1808	DPYSL2	0.643867
4361	MRE11	0.643529
79612	NAA16	0.638909
220988	HNRNPA3	0.638699
23047	PDS5B	0.638116
201626	PDE12	0.637703
11116	FGFR1OP	0.637485
10426	TUBGCP3	0.636236
10772	SRSF10	0.634634
201595	STT3B	0.633642
7182	NR2C2	0.633587
23054	NCOA6	0.632701
5931	RBBP7	0.632676
6502	SKP2	0.631467
59345	GNB4	0.629184
171546	SPTSSA	0.628668
79902	NUP85	0.628207
3021	H3F3B	0.628028
51668	HSPB11	0.627357
9733	SART3	0.627326
144455	E2F7	0.626226
9984	THOC1	0.626187
51765	STK26	0.625555
86	ACTL6A	0.624454
79892	MCMBP	0.624325
54487	DGCR8	0.623583
23165	NUP205	0.622124
203547	VMA21	0.621856
201562	HACD2	0.621783
79621	RNASEH2B	0.621574
80119	PIF1	0.621518
1399	CRKL	0.620266
10189	ALYREF	0.619937
5932	RBBP8	0.619333
29979	UBQLN1	0.619097
54801	HAUS6	0.61737
79441	HAUS3	0.617097
23623	RUSC1	0.614603
55038	CDCA4	0.613208
51072	MEMO1	0.612653
205327	C2orf69	0.61248
79723	SUV39H2	0.612436
10463	SLC30A9	0.612361
11345	GABARAPL2	0.611693
55274	PHF10	0.61159
6093	ROCK1	0.609654
90861	JPT2	0.608269
3985	LIMK2	0.605225
1633	DCK	0.604477
159090	FAM122B	0.602018
6426	SRSF1	0.601653
84520	GON7	0.601261
80179	MYO19	0.599245
10236	HNRNPR	0.597721
7697	ZNF138	0.596903
81931	ZNF93	0.596419
10762	NUP50	0.594573
2289	FKBP5	0.594512
7738	ZNF184	0.591122
2820	GPD2	0.589568
5533	PPP3CC	0.58753
253832	ZDHHC20	0.587362
79960	JADE1	0.586916
55835	CENPJ	0.586766
148479	PHF13	0.584778
5116	PCNT	0.584421
55635	DEPDC1	0.584107
253714	MMS22L	0.584098
91057	CCDC34	0.583316
115106	HAUS1	0.582915
64710	NUCKS1	0.582265
6871	TADA2A	0.578706
55183	RIF1	0.577896
5981	RFC1	0.577541
122769	LRR1	0.57703
84811	BUD13	0.576721
10721	POLQ	0.575325
123803	NTAN1	0.575315
8520	HAT1	0.575165
258010	SVIP	0.569923
84986	ARHGAP19	0.569342
53371	NUP54	0.568563
7517	XRCC3	0.567114
57695	USP37	0.565419
91687	CENPL	0.563662
6470	SHMT1	0.563079
55320	MIS18BP1	0.562813
57122	NUP107	0.562489
663	BNIP2	0.561827
4292	MLH1	0.56153
10526	IPO8	0.560631
55148	UBR7	0.560107
5810	RAD1	0.559465
10055	SAE1	0.556975
5558	PRIM2	0.556366
55023	PHIP	0.556341
9818	NUP58	0.555416
84733	CBX2	0.554169
79000	AUNIP	0.55413
55367	PIDD1	0.5501
51496	CTDSPL2	0.549791
7283	TUBG1	0.549583
11168	PSIP1	0.549117
10274	STAG1	0.546197
2037	EPB41L2	0.546108
348654	GEN1	0.545855
121441	NEDD1	0.545249
9741	LAPTM4A	0.544965
26586	CKAP2	0.543391
22995	CEP152	0.54014
9653	HS2ST1	0.539735
55166	CENPQ	0.539527
23354	HAUS5	0.538903
7913	DEK	0.538757
10535	RNASEH2A	0.536892
79022	TMEM106C	0.535571
899	CCNF	0.535119
90417	KNSTRN	0.534742
83990	BRIP1	0.534568
55247	NEIL3	0.53434
10793	ZNF273	0.534273
197335	WDR90	0.532689
132660	LIN54	0.531801
126731	CCSAP	0.528909
81610	FAM83D	0.527192
9928	KIF14	0.527074
9994	CASP8AP2	0.525995
10643	IGF2BP3	0.525571
10383	TUBB4B	0.525463
11073	TOPBP1	0.524364
375444	C5orf34	0.52414
6574	SLC20A1	0.522056
54058	C21orf58	0.520524
23512	SUZ12	0.519181
1062	CENPE	0.518973
25932	CLIC4	0.518397
4678	NASP	0.517809
55345	ZGRF1	0.517623
171586	ABHD3	0.515032
51026	GOLT1B	0.514698
3925	STMN1	0.513823
5827	PXMP2	0.51378
153241	CEP120	0.512747
5756	TWF1	0.511476
283643	TEDC1	0.509458
54962	TIPIN	0.509076
5422	POLA1	0.508748
10293	TRAIP	0.508495
1854	DUT	0.507093
5424	POLD1	0.505148
994	CDC25B	0.504915
9926	LPGAT1	0.504125
55055	ZWILCH	0.503004
85444	LRRCC1	0.502204
286826	LIN9	0.50103
163786	SASS6	0.500713
6877	TAF5	0.498915
57405	SPC25	0.495539
29781	NCAPH2	0.492976
83879	CDCA7	0.492487
64858	DCLRE1B	0.491975
23463	ICMT	0.491077
91433	RCCD1	0.490736
6839	SUV39H1	0.489312
55159	RFWD3	0.485626
220042	DDIAS	0.48473
1024	CDK8	0.483782
3146	HMGB1	0.483369
220134	SKA1	0.481256
147841	SPC24	0.479283
78995	C17orf53	0.478959
79172	CENPO	0.478921
7465	WEE1	0.478862
554282	FAM72C	0.478223
81930	KIF18A	0.477882
10376	TUBA1B	0.477842
989	37864	0.477578
9824	ARHGAP11A	0.477201
55839	CENPN	0.475627
63901	FAM111A	0.475247
9918	NCAPD2	0.474034
9738	CCP110	0.471257
3835	KIF22	0.470077
10714	POLD3	0.467323
23310	NCAPD3	0.466778
3015	H2AFZ	0.466178
2146	EZH2	0.46602
1163	CKS1B	0.465861
8243	SMC1A	0.464411
4174	MCM5	0.464199
140609	NEK7	0.46326
348235	SKA2	0.463088
93323	HAUS8	0.462772
7112	TMPO	0.45967
9585	KIF20B	0.459517
151246	SGO2	0.458974
1017	CDK2	0.458872
4085	MAD2L1	0.457565
4175	MCM6	0.456715
23468	CBX5	0.456644
29980	DONSON	0.454709
81611	ANP32E	0.453267
11169	WDHD1	0.451772
865	CBFB	0.451478
10276	NET1	0.44802
23649	POLA2	0.447478
9055	PRC1	0.447247
4751	NEK2	0.4468
4171	MCM2	0.446221
4172	MCM3	0.4445
54908	SPDL1	0.443416
113115	MTFR2	0.442703
80178	TEDC2	0.440374
8479	HIRIP3	0.439017
1058	CENPA	0.438615
23234	DNAJC9	0.437012
1786	DNMT1	0.436576
5427	POLE2	0.436371
11339	OIP5	0.434182
5984	RFC4	0.4339
7398	USP1	0.433736
57650	CIP2A	0.432497
79019	CENPM	0.432377
3619	INCENP	0.431516
4176	MCM7	0.431185
151648	SGO1	0.430465
6240	RRM1	0.430012
5933	RBL1	0.428768
25886	POC1A	0.428719
729533	FAM72A	0.426374
26271	FBXO5	0.425556
6790	AURKA	0.425178
1663	DDX11	0.425118
63922	CHTF18	0.424675
55771	PRR11	0.423597
146956	EME1	0.422648
29028	ATAD2	0.420676
387103	CENPW	0.420394
84515	MCM8	0.420324
728833	FAM72D	0.419385
3978	LIG1	0.417455
3149	HMGB3	0.416971
1033	CDKN3	0.416109
5111	PCNA	0.415668
54443	ANLN	0.415446
580	BARD1	0.413218
29843	SENP1	0.412561
9837	GINS1	0.412532
10460	TACC3	0.412303
10592	SMC2	0.411344
56992	KIF15	0.409639
332	BIRC5	0.408886
2189	FANCG	0.408215
51616	TAF9B	0.406639
79915	ATAD5	0.405878
5426	POLE	0.405125
891	CCNB1	0.40488
1763	DNA2	0.40485
10036	CHAF1A	0.404578
128239	IQGAP3	0.404422
79980	DSN1	0.404062
7468	NSD2	0.403061
993	CDC25A	0.403026
2237	FEN1	0.402466
8317	CDC7	0.400975
7516	XRCC2	0.400875
90381	TICRR	0.399642
3070	HELLS	0.399501
51053	GMNN	0.399293
84930	MASTL	0.398259
55143	CDCA8	0.398022
701	BUB1B	0.397725
653820	FAM72B	0.396493
80010	RMI1	0.396315
113130	CDCA5	0.395777
9212	AURKB	0.395534
22974	TPX2	0.395109
63967	CLSPN	0.394651
1894	ECT2	0.393117
51203	NUSAP1	0.392766
5347	PLK1	0.392621
8208	CHAF1B	0.392478
2175	FANCA	0.391713
5557	PRIM1	0.391655
54478	PIMREG	0.391486
5888	RAD51	0.390887
10935	PRDX3	0.390749
284403	WDR62	0.390459
11004	KIF2C	0.389156
151188	ARL6IP6	0.388751
6241	RRM2	0.388534
8914	TIMELESS	0.386289
9133	CCNB2	0.385941
672	BRCA1	0.385491
9088	PKMYT1	0.385391
23306	NEMP1	0.384473
23594	ORC6	0.38386
9134	CCNE2	0.383661
11113	CIT	0.382651
641	BLM	0.382631
57082	KNL1	0.382556
9735	KNTC1	0.382053
9493	KIF23	0.38147
51512	GTSE1	0.381076
4605	MYBL2	0.380559
64946	CENPH	0.378448
79801	SHCBP1	0.37762
10112	KIF20A	0.377136
890	CCNA2	0.376939
3833	KIFC1	0.376808
55215	FANCI	0.376683
1111	CHEK1	0.375659
6491	STIL	0.375433
84057	MND1	0.374483
24137	KIF4A	0.37245
83903	HASPIN	0.37209
4998	ORC1	0.370636
54892	NCAPG2	0.36997
7272	TTK	0.369218
29127	RACGAP1	0.368498
116028	RMI2	0.367385
9787	DLGAP5	0.367128
83461	CDCA3	0.365346
79968	WDR76	0.364747
983	CDK1	0.364348
259266	ASPM	0.363857
5985	RFC5	0.363616
64151	NCAPG	0.362907
7298	TYMS	0.36159
11130	ZWINT	0.35919
9833	MELK	0.359167
1719	DHFR	0.358027
2305	FOXM1	0.35799
9768	PCLAF	0.357937
9156	EXO1	0.356009
9700	ESPL1	0.355697
699	BUB1	0.353163
221150	SKA3	0.352344
7083	TK1	0.351379
51514	DTL	0.350913
10051	SMC4	0.349601
55723	ASF1B	0.349443
55165	CEP55	0.347175
146909	KIF18B	0.343036
55355	HJURP	0.342551
10403	NDC80	0.342218
51659	GINS2	0.340526
3148	HMGB2	0.340213
2177	FANCD2	0.339427
3832	KIF11	0.338962
10615	SPAG5	0.338714
23397	NCAPH	0.337712
10024	TROAP	0.337449
3161	HMMR	0.336561
1869	E2F1	0.335754
990	CDC6	0.33559
150468	CKAP2L	0.334738
10733	PLK4	0.333703
10635	RAD51AP1	0.331622
195828	ZNF367	0.33075
83540	NUF2	0.330622
374393	FAM111B	0.329366
1063	CENPF	0.327132
1870	E2F2	0.326577
8318	CDC45	0.324806
55388	MCM10	0.324318
8438	RAD54L	0.318396
4288	MKI67	0.317592
2673	GFPT1	0.316181
79733	E2F8	0.313552
7153	TOP2A	0.312935
79682	CENPU	0.307508
4001	LMNB1	0.307216
64105	CENPK	0.28296
896	CCND3	0.211831

## Sheet: Palbociclib-DEG 1.5 fold
Gene Symbol	Fold change
MXD4	5.43913
BTG2	4.93961
HIST1H2BK	4.18672
IDUA	3.90958
TRPM2	3.21834
TM7SF2	3.16062
TNFRSF13C	3.1337
DNAJB2	3.02547
FCRLA	2.90038
UROS	2.87818
C4orf3	2.76811
C21orf33	2.76259
MFSD12	2.70175
SIDT2	2.69044
TRAPPC6A	2.67892
CTNS	2.63623
FAM214B	2.62583
CD74	2.61798
PTPRE	2.57529
ABAT	2.56618
ABCD1	2.54762
PARP10	2.53753
QSOX1	2.52397
NCDN	2.50647
EFEMP1	2.49966
TMEM150A	2.47011
HLA-DRB1	2.44802
C21orf2	2.44751
S100A16	2.44632
MFSD1	2.44209
SLC12A9	2.43125
CD19	2.42564
ZNF276	2.39854
BLCAP	2.37366
TST	2.36717
ZNFX1	2.35391
MVP	2.28395
YPEL5	2.25834
CHPF2	2.24734
SELENOW	2.23575
HYAL3	2.21437
ICAM1	2.16206
PBXIP1	2.15876
GPSM1	2.1549
CD53	2.14807
PORCN	2.14617
ARRB1	2.13846
TCTA	2.12381
FBXO9	2.11635
CTSO	2.11109
HIST1H2AC	2.10893
PPP1R16B	2.09233
CCS	2.0892
ATP6V0E1	2.08617
LZTR1	2.08206
ECHS1	2.07466
GRINA	2.07056
PARP15	2.0628
DNAJC30	2.06265
PLTP	2.06105
RALGDS	2.05932
TMEM43	2.05695
CALCOCO1	2.05209
HOMEZ	2.05068
XXYLT1	2.05039
LRSAM1	2.04287
DGLUCY	2.03929
SH3BGRL3	2.03771
ACAA1	2.02853
CAPN3	2.02457
IVD	2.02037
DNAJC12	2.01651
UBE2F	2.01606
RABEP2	2.01527
NECAB3	2.00761
IGF2R	2.00241
ALDH4A1	1.99308
PARP3	1.98112
SNAPC4	1.98042
CHURC1	1.97512
C1orf122	1.97134
CYBA	1.97066
LOC101928841	1.96617
PGGHG	1.96449
GM2A	1.96389
GLS	1.95671
ATP6V0D1	1.94918
KDM4B	1.94834
CIITA	1.94084
TPRG1L	1.93678
MAPK8IP3	1.93612
JUND	1.9338
PRKAR1B	1.9277
CITED2	1.92743
NAGPA	1.92081
CXXC5	1.90581
TRMT1	1.90107
MBLAC2	1.90064
SCML4	1.90021
TIMM8B	1.88493
UTP3	1.88175
CTSA	1.88093
FAM212A	1.88043
TRPV2	1.87848
STAT6	1.87774
VPS13B	1.86992
KCTD5	1.86432
PNRC1	1.86358
MAP2K3	1.86348
C19orf66	1.863
EIF4G3	1.85436
ZBTB48	1.85336
AK1	1.85332
SSR4	1.84701
RPL22L1	1.84334
ZNF513	1.8367
HEXIM1	1.83486
GMIP	1.83234
PIK3R2	1.83194
CLCN7	1.83096
SLC38A7	1.82683
EXOC7	1.8255
PHF23	1.82301
MAN2B2	1.82089
SPRYD4	1.81827
GIPC1	1.81825
AKT1S1	1.81696
SYNGR2	1.81554
CBX6	1.8155
TCF25	1.8114
MAP1A	1.81121
TOLLIP	1.80639
SLC35A2	1.80337
GNPTG	1.80101
RPS12	1.79674
MKNK2	1.79672
RAB3A	1.79415
GUK1	1.79357
HCST	1.79285
ZC3H12D	1.79282
MARCKSL1	1.79216
ARID5A	1.79111
HPS1	1.78562
PIP5K1C	1.78488
NBDY	1.78406
FAHD1	1.78253
SH3BGRL	1.78011
GRN	1.78009
ACTR3B	1.77993
ADI1	1.77876
RABL2B	1.77552
ABHD14A	1.7731
ZNF296	1.77159
LDB1	1.77102
MTHFR	1.77075
TIMM10B	1.76952
CCDC85B	1.7694
BLOC1S4	1.76779
FAM13B	1.76472
HEXDC	1.7647
ACSF3	1.76401
TXNIP	1.76077
SMIM29	1.75863
SRSF8	1.75851
COMMD6	1.7559
TOB2	1.7554
OST4	1.75426
GYS1	1.75425
GNPTAB	1.75027
SLC25A22	1.75022
RNF11	1.74923
UBFD1	1.74736
MAN2B1	1.74576
SERTAD3	1.74459
ISG15	1.74404
TSC22D1	1.74292
ATPAF2	1.74231
RENBP	1.73904
APOL2	1.73801
ZDHHC8	1.73728
RNF213	1.73586
35854	1.73549
MARVELD1	1.73396
TIGAR	1.73298
TRADD	1.73109
NECAP2	1.73053
TP53I3	1.72901
PYM1	1.72895
IPO13	1.72376
NADSYN1	1.7228
TMEM104	1.71823
MYD88	1.71565
TAF13	1.71523
APRT	1.71259
POLR1C	1.71218
PNPO	1.71198
TRABD	1.711
C11orf95	1.70948
BAG1	1.7093
ETFRF1	1.70771
ABCC5	1.70665
ARHGAP4	1.70551
CCDC97	1.70406
RABAC1	1.70152
NDUFB2	1.69874
WDFY4	1.69728
S1PR4	1.69586
ATP13A1	1.69455
ACSF2	1.69409
IPO4	1.69228
TBC1D13	1.69228
LIMD2	1.68836
AKAP13	1.6877
PSAP	1.68689
SELENOO	1.68662
LIPA	1.68472
IRF9	1.68203
SLC27A4	1.68044
NAT9	1.67964
SPG7	1.67963
UBTD1	1.67915
YIPF1	1.67816
MRPS12	1.67425
ZKSCAN1	1.67421
CHCHD7	1.67137
GAA	1.66695
MFSD10	1.66628
DCAF6	1.66591
PMPCA	1.66534
TRAPPC2L	1.6648
WDR73	1.66323
PITPNA	1.66321
SLC35B2	1.66267
TPGS1	1.6615
TUSC2	1.65848
ACADSB	1.65207
GALT	1.65205
MRPS21	1.65179
BBS1	1.65112
CNPY2	1.65046
SLC27A1	1.65009
CYB5D1	1.64802
C11orf1	1.64772
BPHL	1.64682
PLSCR3	1.64587
PDCD11	1.64413
FIS1	1.64399
RAB40B	1.64371
RBM38	1.63961
ALG1	1.63953
C1orf50	1.63901
ALDH16A1	1.63892
PTRHD1	1.6379
CDC42EP2	1.63724
ORAI3	1.63711
THTPA	1.63707
RPS29	1.636
RIPK1	1.63571
RWDD2B	1.63553
EEF1AKMT4	1.63508
FAM98A	1.63456
OSBPL7	1.63449
AKIRIN1	1.63322
YBEY	1.63264
ACOX1	1.63006
TEN1	1.62972
CETN2	1.62809
PDE1B	1.62807
NUDT16L1	1.62686
MZB1	1.62479
ATP6AP1	1.62411
MYLIP	1.62387
RPL27A	1.62347
TMEM80	1.62305
TAPBPL	1.62263
PLXNA3	1.6225
CES2	1.61969
RSRP1	1.61848
IFI30	1.61818
AP5S1	1.61613
TPP1	1.61609
PSKH1	1.61592
POLR2L	1.61397
HHLA3	1.61384
MSL3	1.61205
DESI1	1.61164
SLC35E2B	1.60846
FRMD8	1.60697
TSC2	1.60359
RTKN	1.60258
ATP5F1E	1.60245
FBXL17	1.60122
SLC39A13	1.60109
LMAN2L	1.60071
MPG	1.59995
BTG1	1.59872
PATZ1	1.59865
SPHK2	1.59683
SP140L	1.59547
POLR3H	1.59402
NR1D1	1.59317
RRBP1	1.59219
RPL37A	1.59126
ARFIP2	1.59115
BECN1	1.58934
ATRX	1.58899
KRI1	1.5875
JAK3	1.58621
TSPAN31	1.58512
HDAC10	1.58505
ATP6V1F	1.58337
SLC25A20	1.58334
HMOX2	1.58291
CPTP	1.58242
MR1	1.5824
UQCR11	1.57994
RPS28	1.57939
CPT1B	1.57686
COX14	1.57242
MIB2	1.57173
ACAD8	1.5695
VGLL4	1.56474
ATP13A2	1.56361
RNF43	1.56299
FAM222B	1.56271
PTGES2	1.56143
C3orf62	1.55905
TMEM250	1.55904
DPP3	1.55864
MAN1B1	1.55844
MTMR14	1.55771
HYAL2	1.5572
PRAG1	1.55668
ZNHIT1	1.55441
CSNK1D	1.55434
MRPS25	1.55429
RPL31	1.55414
ATG2A	1.55362
TBC1D9B	1.55357
CLCN6	1.55287
SDHAF2	1.55222
CYB5R1	1.55101
ADAT2	1.55074
TMEM9B	1.54833
MAP3K11	1.54795
PARP12	1.5474
SPI1	1.54727
CCDC106	1.54699
SLC35C1	1.54677
DLGAP4	1.54636
RPL13A	1.54602
CRTC1	1.54578
PHYKPL	1.54554
ACAP3	1.5455
YIF1A	1.5454
MTFR1L	1.54459
INPP5D	1.54401
DDX49	1.54372
ZSWIM8	1.54359
TANGO2	1.54324
GALNS	1.54286
PCMTD2	1.54248
HERC4	1.54202
CBWD1	1.54086
MOB3C	1.5406
CRELD2	1.53937
SRM	1.53918
ATXN7L2	1.53799
SH3BP2	1.53795
C7orf43	1.5339
B4GALT7	1.53382
NEK8	1.53378
PTK2B	1.53362
SCAMP5	1.53277
RPS18	1.5322
RAB5B	1.53201
RPL37	1.53158
KLHL18	1.53152
ANAPC2	1.52817
SLC18B1	1.52739
SNX29	1.5263
WDR81	1.526
RPL27	1.52519
HMGN3	1.52465
CIPC	1.52449
TMEM102	1.52294
PITRM1	1.52075
RPS4X	1.52017
POGLUT1	1.51958
TM9SF2	1.51796
LAMTOR1	1.51781
LPAR2	1.51749
SLC10A3	1.5146
ASB13	1.5142
PPP6R2	1.51371
C9orf85	1.51326
RPL29	1.51239
CCDC115	1.51208
CEP68	1.51128
ABHD6	1.51115
PGAP3	1.51075
ZC3HAV1	1.51042
IFT20	1.50996
DGCR2	1.50811
FASTK	1.50662
TBC1D17	1.50649
NCSTN	1.50598
CDC37	1.50464
BTK	1.50448
RNF146	1.50338
ZNF394	1.50331
DPP7	1.50226
HM13	1.50224
TCEAL1	1.50207
TMEM63B	1.50187
RPL34	1.50121
TBC1D22A	1.50046
C1orf198	0.665914
ARF6	0.665807
TBP	0.665132
BLOC1S5	0.664443
SNRPG	0.663706
MEA1	0.663266
HNRNPAB	0.663227
HNRNPUL1	0.662703
RNF169	0.662663
PIH1D1	0.662658
CCT5	0.662601
BLMH	0.662391
IPO11	0.662297
C14orf93	0.66215
CDC27	0.661962
SMARCB1	0.661813
YPEL1	0.661611
RASA2	0.661602
C19orf48	0.660082
DUSP12	0.659807
RABL3	0.659589
IGLL1	0.659285
ING2	0.659221
RANBP9	0.658755
RSRC2	0.65825
MAPK6	0.658022
PACSIN3	0.658006
GALE	0.657228
VEZF1	0.656997
GJC1	0.656379
KIF2A	0.65627
USP12	0.655981
MRPL11	0.655849
DOCK2	0.655231
RAD23B	0.655083
GTF3C5	0.654574
CCDC50	0.653846
CCDC117	0.653715
LONP1	0.653488
DESI2	0.653239
EIF2B3	0.653137
KHDRBS1	0.653068
KHSRP	0.652349
C17orf58	0.65152
LSM4	0.651157
DARS	0.651135
ZDHHC20	0.651037
PKP4	0.650689
SP2	0.650653
MTFP1	0.650435
CCDC14	0.649993
FBXL5	0.649399
SLF2	0.647234
EXOSC10	0.64691
NAA50	0.646464
PCMT1	0.644813
BNIP1	0.644214
PM20D2	0.644134
SLC38A2	0.643859
UPF3B	0.643506
HP1BP3	0.643504
RALY	0.643353
CCDC59	0.643155
ZNF138	0.642887
OTULIN	0.64283
PSMG2	0.642707
PPP4R3A	0.641691
PIGU	0.641625
FOXN2	0.641578
COQ2	0.641404
SNW1	0.640686
RBM14	0.640214
TAF15	0.640207
SAP130	0.639515
B4GALT2	0.639509
MAP3K4	0.639078
TAF6	0.639
TAF1A	0.638593
C18orf54	0.638446
USP7	0.638443
ETAA1	0.638215
ZCRB1	0.637696
NUDT1	0.637655
HMBS	0.63759
LRRC42	0.637001
NAA15	0.636987
KMT5C	0.636696
PRKRA	0.636463
CNOT6L	0.636461
SRSF10	0.636181
UTP18	0.635908
GNB4	0.63565
ZW10	0.634356
U2SURP	0.633866
DHX15	0.633662
SMTN	0.633601
MEX3D	0.633462
DOT1L	0.633333
RBMX	0.632897
PHF10	0.632853
SRSF1	0.631849
THOC1	0.630751
QSER1	0.630511
ELF2	0.630157
CTCF	0.630068
NUP153	0.629556
CALCOCO2	0.629519
MITD1	0.628624
PDS5A	0.627785
METTL4	0.627735
ESD	0.627733
USP39	0.627156
PUSL1	0.627007
PSMC3	0.626658
TTI1	0.626388
TMX4	0.626283
PPIL3	0.62595
NAA16	0.624923
SOAT1	0.624093
HCFC1	0.623589
THAP5	0.623443
RFXAP	0.62338
STRN	0.62325
FUBP1	0.622894
YWHAH	0.622052
TMEM107	0.621896
HNRNPUL2	0.621205
PDIK1L	0.620904
TXNDC12	0.620697
C19orf54	0.619125
CFDP1	0.619048
U2AF1L5	0.618912
CAND1	0.61879
EXOSC2	0.617975
NSMCE4A	0.617815
KMT5A	0.617768
EZR	0.616714
RAB28	0.616693
MICU1	0.616646
ADD3	0.61509
EPB41	0.613415
DDX46	0.612577
CCNG1	0.612525
EEF1E1	0.611702
PAQR3	0.61137
C2CD5	0.61133
TPGS2	0.610832
CENPX	0.610711
GCLM	0.610422
BATF3	0.6103
TPRKB	0.610006
C2orf69	0.609584
RANBP1	0.609554
PAPD7	0.609552
GUSB	0.608552
MANEA	0.608265
PIGL	0.608113
DARS2	0.607812
ANP32A	0.60775
HNRNPF	0.607555
RPA1	0.606895
SVIP	0.606802
AKIP1	0.60645
SF3A2	0.606106
HERPUD1	0.606066
CBFB	0.605142
HERC3	0.604818
TOP3A	0.604545
KPNB1	0.60448
PNN	0.604265
FAM107B	0.60415
CCDC61	0.604005
LEMD2	0.603831
SRSF7	0.603685
MBNL3	0.603628
BCL2L12	0.603424
USP37	0.603155
CRNDE	0.60299
RNF138	0.602743
AEN	0.602708
KIF5B	0.602115
ERLIN1	0.601292
TUBGCP4	0.600438
SUV39H2	0.599886
MAD2L2	0.599115
UHRF1BP1	0.599059
TTLL4	0.598467
GTPBP1	0.598172
HNRNPDL	0.59799
REV1	0.597402
ECI1	0.597389
USP28	0.597344
CDKN2AIP	0.597072
SRSF3	0.597055
LIMS1	0.596853
MIS12	0.596613
LRP11	0.596151
XPOT	0.595734
PCIF1	0.595277
CCDC77	0.594941
CACYBP	0.594816
DIAPH3	0.594717
HPS3	0.594626
UHRF2	0.594137
POLQ	0.593975
IARS	0.593315
SP3	0.592981
SNRPD1	0.592965
SLC6A9	0.592423
PRPS1	0.591147
GABPB1	0.591017
THOC3	0.590649
PHF3	0.590424
TRAF2	0.589571
IPO9	0.589422
TAGLN2	0.588992
NDE1	0.588489
XRCC4	0.588068
PPM1D	0.587785
RAD9A	0.587518
MOV10	0.586889
BRIX1	0.58671
RAB3GAP1	0.586327
ENOPH1	0.586312
PARPBP	0.586193
PHF5A	0.586114
COX8A	0.585932
ZBTB2	0.584463
VPS29	0.584284
SMCHD1	0.584056
CEP120	0.581973
NAB1	0.581491
FADS1	0.581404
SLF1	0.581016
GNB5	0.580202
GFPT1	0.579962
PPP1R15B	0.579435
EIF2S2	0.578575
KIAA0040	0.578359
DERA	0.577535
KAT8	0.577316
DNAJC1	0.576932
RCC1	0.576206
TMEM268	0.576061
TCOF1	0.57577
OSER1	0.5755
IQCB1	0.574433
SLC29A1	0.573908
WDR90	0.573883
FN3KRP	0.57347
IVNS1ABP	0.573447
PPM1G	0.573314
TCERG1	0.572244
C19orf47	0.571747
CCPG1	0.57072
ENO2	0.570487
CSE1L	0.570372
PCM1	0.570324
PXK	0.569096
MRPL39	0.568799
SUPT16H	0.566873
SET	0.566243
PAICS	0.566001
PRKD3	0.565988
MRE11	0.565706
LRRC40	0.564865
GEN1	0.564397
EMC9	0.563932
PAXIP1	0.563833
PATL1	0.563451
RAD23A	0.563311
HAUS2	0.562769
DPYSL2	0.562388
ARID3A	0.561668
PRPSAP1	0.560767
CEP192	0.560675
TOR3A	0.559355
MAGOHB	0.557848
NUP43	0.557397
RNASEH2B	0.557214
AMOTL1	0.557096
PSMG1	0.556969
GPSM2	0.556938
DDX19B	0.556718
RNF168	0.55647
HNRNPA1	0.556186
TEX30	0.555282
CHAC2	0.554824
FAM122B	0.554303
LMNB2	0.553272
PCNP	0.553045
MSH6	0.552707
SMS	0.551603
TBC1D15	0.551095
ZGRF1	0.550471
SLC3A2	0.550179
SNRPB	0.54985
ADAM9	0.549219
HADH	0.548902
HNRNPA2B1	0.54808
NUP85	0.547864
AAAS	0.547655
POC1B	0.546922
HAUS6	0.546467
STK3	0.546071
ATP1A1	0.545895
TCTEX1D2	0.545709
COPS3	0.544403
DHRS13	0.542847
PPP2R1B	0.542549
ZNF93	0.541761
NUP160	0.541265
CKAP2	0.540938
HNRNPA3	0.537136
MACROD1	0.537111
RAD1	0.536206
PGRMC1	0.535945
PAXX	0.535585
GPRIN1	0.535497
ATXN2L	0.535105
ITPRIPL1	0.535061
POLH	0.534877
EAF2	0.534392
SIVA1	0.534152
ORC3	0.5326
RTN3	0.531911
G2E3	0.531173
MARS	0.529404
PMAIP1	0.528633
PHF2	0.528053
ACOT7	0.527853
CEP152	0.527471
STAG2	0.525004
SUZ12	0.524389
NUP54	0.524181
COA1	0.524005
UBA2	0.523898
HNRNPR	0.523852
NUP37	0.523772
HMGN5	0.523031
NFYB	0.523023
CCDC82	0.52274
HAX1	0.52235
SCMH1	0.522233
HSPB11	0.522098
SWAP70	0.521835
USP13	0.521761
TUBA1C	0.521488
NUP210	0.520537
FRG1	0.519709
PDS5B	0.518899
WRAP53	0.517984
LIMK2	0.517474
NUP107	0.517207
CCSAP	0.516456
MYO19	0.516278
ARHGAP21	0.514857
NUP50	0.514532
SKP2	0.513316
CENPL	0.512121
HPRT1	0.511417
ATF4	0.511344
HLTF	0.511197
TMEM209	0.510956
FOXJ2	0.51037
SLC20A1	0.510066
FH	0.510043
NUP35	0.509667
NDC1	0.508496
SORBS3	0.508395
RAB27A	0.507331
ZNF273	0.50725
IDH2	0.506898
SARS	0.505896
MPHOSPH9	0.505372
NTAN1	0.505196
CCP110	0.504922
TCHP	0.504792
DAZAP1	0.504599
HNRNPD	0.504387
C9orf40	0.504094
HDGFL3	0.504042
CARS	0.50315
ANO6	0.499584
SPRED2	0.499468
GEMIN2	0.49942
STAG1	0.499216
RBBP8	0.498756
RHEBL1	0.498404
ABI2	0.498304
ZWILCH	0.497474
ZDHHC13	0.496598
GINS4	0.496099
TUBB4B	0.495675
BRIP1	0.494678
MAP3K20	0.493997
ALYREF	0.492488
SP1	0.492139
SRSF4	0.491992
DHPS	0.491833
C21orf58	0.490576
TEDC1	0.490125
XRCC3	0.490007
CCDC9	0.489127
GOT1	0.488081
DNASE2	0.487928
ACTL6A	0.487604
CEP57	0.487522
TREX1	0.486592
VEGFA	0.486507
NUP205	0.486217
SIMC1	0.485358
SAAL1	0.48374
ACYP1	0.480777
ETS1	0.480742
TMEM97	0.479231
PCK2	0.478546
SAP30	0.478518
CENPJ	0.478068
MMS22L	0.477848
GTF2IRD1	0.477676
FAF1	0.477274
SRGAP2	0.477266
SAC3D1	0.474687
HPF1	0.472805
WDYHV1	0.472213
IPO5	0.472148
TAF9B	0.471003
MIS18BP1	0.470626
PHIP	0.468426
ITGB3BP	0.467851
PARP16	0.467764
BLVRB	0.465756
LPGAT1	0.465286
DTYMK	0.464948
EED	0.464391
S100PBP	0.463973
KCTD9	0.46371
SPNS3	0.462985
NR2C2AP	0.462264
BUB3	0.462248
DCK	0.461964
EDEM1	0.461919
IMPA2	0.461916
RUSC1	0.46188
JADE1	0.461413
FKBP5	0.461136
AGBL5	0.460681
CDH24	0.459526
CLSPN	0.45884
POLA1	0.457885
NRF1	0.457276
KPNA2	0.456501
39325	0.455627
ESCO2	0.455528
ACD	0.455219
MTBP	0.455143
SLBP	0.454576
NUDT21	0.454197
MTHFD1	0.452955
HNRNPH3	0.452819
PXMP2	0.452089
TTF2	0.450661
PHF13	0.449837
HAT1	0.449471
PIF1	0.448938
SAE1	0.448041
RNF26	0.44804
PCGF6	0.447518
HAUS5	0.446424
CARHSP1	0.446187
HMGXB4	0.446017
LIN54	0.445818
CNTRL	0.44544
CBX2	0.44487
SSRP1	0.443073
MTHFD1L	0.44283
CEBPB	0.441114
RDX	0.440124
PI4K2B	0.438183
ATF3	0.436321
LIN9	0.434374
SLC1A5	0.434059
C17orf53	0.433921
ARHGEF39	0.433446
RBBP7	0.43326
RAD18	0.433106
CASP8AP2	0.432387
SNRPA	0.431355
LBR	0.431271
LRR1	0.42904
GARS	0.428569
NUDT15	0.427495
NUP155	0.42718
NUP58	0.426376
XRCC2	0.425724
SHMT2	0.424647
NEDD1	0.424639
CEBPG	0.422983
CDC25C	0.422336
SNRPA1	0.421249
C4orf46	0.4202
RFWD3	0.419594
RPA3	0.41924
CDK5RAP2	0.418753
YARS	0.417986
BTG3	0.417392
PRIM2	0.412539
CTDSPL2	0.409925
CHEK2	0.409231
SPDL1	0.408769
SLC7A1	0.407074
DDIAS	0.402849
C5orf34	0.401678
YEATS4	0.398037
ABHD3	0.394605
UBR7	0.393576
PHF19	0.393331
DCLRE1B	0.393073
DDX39A	0.391875
SKA1	0.38937
STMN1	0.388449
CCDC34	0.388373
ATAD5	0.387515
CCDC167	0.387422
PRPS2	0.386344
HAUS7	0.385249
TUBE1	0.384075
EXOSC9	0.383946
JDP2	0.383607
TRAIP	0.383304
GINS3	0.383257
SESN2	0.381773
MIS18A	0.381723
BORA	0.381567
DEPDC1	0.379998
RIF1	0.379553
LRRCC1	0.378885
RHNO1	0.378608
CKAP5	0.378597
MCMBP	0.375696
TUBGCP3	0.375595
EPB41L2	0.374778
KIF14	0.373188
SLC2A4RG	0.372266
TRIP10	0.371219
CLIC4	0.370818
SASS6	0.370111
NUCKS1	0.366914
TUBG1	0.365038
TOPBP1	0.364766
SPC25	0.363119
HMGB3	0.362107
CHTF18	0.360837
KNSTRN	0.360434
POLE	0.36001
SHMT1	0.358147
VRK1	0.357862
TIPIN	0.357532
CENPN	0.356966
RFC2	0.356251
FAM111A	0.355632
RAD21	0.355407
SNRNP48	0.353865
TAF5	0.353221
ANP32E	0.352719
NCAPD3	0.351272
KIF21B	0.348693
PARP2	0.348294
CENPQ	0.347662
CENPE	0.347603
RMI1	0.347589
PIDD1	0.34716
HMGB1	0.346928
PMM1	0.346676
CIP2A	0.343147
EZH2	0.342087
SENP1	0.342068
RFC1	0.341428
BUD13	0.340211
CDCA7	0.338463
GMPS	0.337622
POLD1	0.336082
ZCCHC8	0.336067
CBX5	0.334654
MZT1	0.334198
NEIL3	0.333024
DUT	0.332593
WDR62	0.33091
EXOSC8	0.328813
FANCA	0.328381
DNMT1	0.327808
MTHFD2	0.324572
MCM2	0.323959
CENPO	0.323635
GPT2	0.322836
TMEM106C	0.322243
SMC1A	0.320657
MLH1	0.320657
IQGAP3	0.320539
AARS	0.320103
OIP5	0.319982
POLA2	0.319951
RCCD1	0.319946
SGO2	0.319243
HERC5	0.317839
SMC3	0.314194
TEDC2	0.314139
ARHGAP19	0.313949
AUNIP	0.310742
SUV39H1	0.310579
ARHGAP11A	0.310542
DNAJC9	0.310319
EME1	0.309615
NCAPH2	0.30961
RBL1	0.308716
NASP	0.307302
KIF20B	0.306201
HAUS1	0.30473
BARD1	0.304425
CDC7	0.304062
KIF18A	0.303794
ANP32B	0.302738
SLC37A4	0.302736
FAM83D	0.300336
FANCE	0.298809
PSAT1	0.298687
GGH	0.297651
PSIP1	0.292768
ZNF367	0.289142
KNL1	0.287446
DSCC1	0.287273
CENPW	0.285891
ARL6IP6	0.285567
WDHD1	0.284648
ANLN	0.283833
CHAC1	0.282966
SKA2	0.281014
DDIT3	0.279435
MCM3	0.27845
POC1A	0.277263
RNASEH2A	0.276783
POLE2	0.276673
DNA2	0.276605
PAQR4	0.275916
TRIP13	0.275351
SGO1	0.272225
STIL	0.271343
NEMP1	0.270793
DSN1	0.270173
H2AFX	0.26261
ECT2	0.260798
HELLS	0.260589
CCNE2	0.260408
CDCA4	0.258301
SHCBP1	0.256793
MCM5	0.255187
H2AFZ	0.254251
MCM6	0.251965
BRCA1	0.250943
HAUS4	0.248669
MTFR2	0.247731
FAM111B	0.247227
CIT	0.247202
MCM8	0.242366
DDX11	0.241936
RFC3	0.24021
KIF22	0.238092
TICRR	0.23806
ASPM	0.237867
DONSON	0.237486
UBE2T	0.237025
FANCG	0.236969
DEK	0.236893
ZWINT	0.235584
BLM	0.233039
NCAPD2	0.231944
SPC24	0.230304
HIRIP3	0.230241
TMPO	0.230087
KIF15	0.229298
MASTL	0.228045
PTTG1	0.227531
ORC6	0.227086
DHFR	0.225978
HAUS8	0.225013
FANCD2	0.224356
TUBA1B	0.223765
CDC25B	0.223093
DDB2	0.222617
CDK2	0.222408
HMGN2	0.222139
POLD3	0.221411
RFC5	0.219147
PSRC1	0.218704
CCNF	0.218031
FAM72C	0.217992
CENPM	0.216392
SMC2	0.213411
GINS1	0.209453
FEN1	0.209291
FAM72D	0.208388
KIFC1	0.207908
UHRF1	0.207861
USP1	0.203894
CDC25A	0.203757
ASS1	0.203547
TIMELESS	0.203027
CENPK	0.202926
TRIB3	0.202864
KIF4A	0.201778
KNTC1	0.201017
MCM7	0.199043
NSD2	0.198424
MCM4	0.198337
SKA3	0.197708
DEPDC1B	0.196884
NEK2	0.196638
ESPL1	0.194565
MAD2L1	0.193799
NET1	0.192939
FAM72A	0.192397
RECQL4	0.191237
EXO1	0.190416
PBK	0.189774
NCAPG2	0.189411
INCENP	0.187461
FBXO5	0.185521
HASPIN	0.184855
TTK	0.18383
LIG1	0.182332
KIF18B	0.180136
WEE1	0.176712
E2F8	0.174575
RFC4	0.173947
CTNNAL1	0.173137
RAD54L	0.173081
CHAF1A	0.172634
PLK4	0.172323
TROAP	0.172022
CDCA3	0.171283
LMNB1	0.169207
AURKA	0.168816
RACGAP1	0.166915
MCM10	0.165443
SMC4	0.164135
RRM1	0.164054
KIF23	0.164009
RAD51AP1	0.163285
CHEK1	0.162703
PCNA	0.161564
PRR11	0.161511
FAM72B	0.160789
ORC1	0.158273
PHGDH	0.157468
DTL	0.15741
NCAPH	0.156535
PIMREG	0.156114
CENPA	0.154611
E2F1	0.153692
NCAPG	0.153017
HMMR	0.152798
RAD51	0.150539
CDC6	0.149586
GMNN	0.147783
CHAF1B	0.145628
CCNB1	0.145236
TACC3	0.144557
GTSE1	0.143522
MELK	0.142873
SPAG5	0.142847
CKAP2L	0.142729
CKS1B	0.141693
NDC80	0.13997
CENPF	0.13969
HJURP	0.138882
KIF20A	0.136387
CDC45	0.134485
WDR76	0.133367
ATAD2	0.133008
CEP55	0.132594
BIRC5	0.131662
E2F2	0.130411
CENPH	0.130234
TPX2	0.129658
PRIM1	0.129
KIF11	0.126777
DLGAP5	0.126004
PKMYT1	0.125977
CDCA8	0.125903
RMI2	0.12429
NUF2	0.12266
BUB1	0.119779
CDK1	0.1176
APOBEC3B	0.116981
CENPU	0.114516
BUB1B	0.114136
FANCI	0.113667
ASF1B	0.109636
CDCA5	0.103952
GINS2	0.103445
MND1	0.101772
UBE2C	0.0999071
FOXM1	0.0951808
CDKN3	0.0950449
KIF2C	0.0932173
MKI67	0.0930333
PRC1	0.0911547
TK1	0.0906971
MYBL2	0.0867324
CDC20	0.0824434
HMGB2	0.081414
RRM2	0.0785506
NUSAP1	0.074551
CCNA2	0.0740688
PCLAF	0.0713726
PLK1	0.0704743
AURKB	0.0699625
TOP2A	0.0644904
CDT1	0.0638142
CCNB2	0.0570864
TYMS	0.0559201
